# Supplementary material for: Marine Bioactive Molecules as Inhibitors of the Janus Kinases: A Comparative Molecular Docking and Molecular Dynamics Simulation Approach
Source: Curr Issues Mol Biol. 2024 Sep 23;46(9):10635–50. doi: 10.3390/cimb46090631 (PMC11430628; doi:10.3390/cimb46090631)
Supplement: Supplementary file 1 [file cimb-46-00631-s001.zip]

Archive with 2 entries (2 files):
- cimb-3187994-supplementary.PPTX
- cimb-3202556-supplementary.pdf
